# Supplementary material for: Promoting progress in child survival across four African countries: the role of strong health governance and leadership in maternal, neonatal and child health
Source: Health Policy Plan. 2019 Jan 29;34(1):24–36. doi: 10.1093/heapol/czy105 (PMC6479825; doi:10.1093/heapol/czy105)
Supplement: Supplementary Data [file czy105_supp.zip]

Archive with 8 entries (7 files):
- czy105-Suppl_data/
- czy105-Suppl_data/czy105_Suppl_Table_2.pdf
- czy105-Suppl_data/czy105_Suppl_Table_4.pdf
- czy105-Suppl_data/czy105_Suppl_Table_5.pdf
- czy105-Suppl_data/czy105_Suppl_Figure_1.pdf
- czy105-Suppl_data/czy105_Suppl_Boxes.pdf
- czy105-Suppl_data/czy105_Suppl_Table 3.pdf
- czy105-Suppl_data/czy105_Supp_Table_1.docx
